# Supplementary material for: Antidepressant drug switching in the Swiss population with a focus on Escitalopram and drugs with pharmacogenetic dosing guidelines: a drug utilization study using claims data
Source: Pharmacogenomics J. 2025 Aug 8;25(5):24. doi: 10.1038/s41397-025-00382-1 (PMC12334355; doi:10.1038/s41397-025-00382-1)
Supplement: Supplementary file 1 — Appendix Table 1 [file 41397_2025_382_MOESM1_ESM.xlsx]

## Sheet: Tabelle1
	Appendix Table 1 Characteristics of the study population, extrapolated
		Without switches	With switches
		[N, %]	[N, %]
	Total	90 056, 84.2	16 853, 14.8
	Gender
	Male	30 799, 34.2	6 388, 37.9
	Female	59 257, 65.8	10 465, 62.1
	Age mean (SD)	54.9 (50.5)	53.7 (50.5)
	Age group (in years)
	0-19	2 212, 2.5	430, 2.6
	20-39	19 837, 22.0	4 224, 25.1
	40-64	39 364, 43.7	7 086, 42.0
	65-79	15 709, 17.4	2 938, 17.4
	80+	12 934, 14.4	2 175, 12.9
	Region
	Zurich	17 394, 19.3	3 067, 18.2
	Espace Mittelland	20 929, 23.2	4 027, 23.9
	Lemanic Region	15 235, 16.9	2 984, 17.7
	Northwestern Switzerland	11 388, 12.7	2 393, 14.2
	Eastern Switzerland	12 256, 13.6	2 208, 13.1
	Ticino	4 261, 4.7	775, 4.6
	Central Switzerland	8 073, 9.0	1 298, 7.7
	Missing Information about region	520, 0.6	101, 0.6
	Number of other drug classes
	none	1 977, 2.2	452, 2.7
	1-2	8 292, 9.2	1 659, 9.8
	3-4	20 503, 22.8	4 398, 26.1
	≥5	59 284, 65.8	10 344, 61.4
	Other drug classes,
	Drugs for cardiovascular diseases	75 459, 83.8	13 869, 82.3
	Drugs for diabetes mellitus	11 791, 13.1	1 992, 11.8
	Drugs for cancer	5 350, 5.9	989, 5.9
	Drugs for epilepsy	8 376, 9.3	1 500, 8.9
	Drugs for psychoses	33 889, 37.6	5 745,34.1
	Drugs for pain	71 571, 79.4	13 083, 77.6
	Drugs for respiratory illness	22 856, 25.4	4 125, 24.5
	Abbreviations: AD, antidepressant; N, number of persons; %, percentage of the corresponding total in the column, PGx, pharmacogenetic dosing guideline available; nPGx, pharmacogenetic dosing guideline not available;
