# Supplementary material for: Antidepressant drug switching in the Swiss population with a focus on Escitalopram and drugs with pharmacogenetic dosing guidelines: a drug utilization study using claims data
Source: Pharmacogenomics J. 2025 Aug 8;25(5):24. doi: 10.1038/s41397-025-00382-1 (PMC12334355; doi:10.1038/s41397-025-00382-1)
Supplement: Supplementary file 2 — Appendix Table 2 [file 41397_2025_382_MOESM2_ESM.xlsx]

## Sheet: Tabelle1
	Appendix Table 2 Characteristics of the patient population switching from Escitalopram to another AD, extrapolated
		Total [N, %]		Switched to TCA, [N, %]		Switched to SSRI, [N, %]		Switched to other AD, [N, %]
		16 852		1 727, 10.2		2 725, 16.2		12 400, 73.6
		nPGx	PGx	nPGx	PGx	nPGx	PGx	nPGx	PGx
	Total	10 799, 64.1	6 053, 35.9	0, 0.0	1 727, 100.0	635, 23.3	2 090, 26.7	10 164, 82.0	2 236, 18.0
	Gender
	Male	4 295, 39.7	2 083, 34.4	0, 0.0	545, 31.6	162, 25.5	1 385, 66.3	6 029, 59.3	1 403, 62.7
	Female	6 503, 60.2	3 970, 65.6	0, 0.0	1 181, 68.4	473, 74.5	704, 33.7	4 134, 40.7	833, 37.3
	age group (in years)
	0-19	230, 2.1	199, 3.3	0, 0.0	81, 4.7	16, 2.5	70, 3.3	215, 2.1	47, 2.1
	20-39	2 595, 24.0	1 628, 26.9	0, 0.0	243, 14.1	238, 37.5	595, 28.5	2 356, 23.2	791, 35.3
	40-64	4 451, 41.2	2 633, 43.5	0, 0.0	814, 47.1	326, 51.3	860, 41.2	4 124, 40.6	962, 42.9
	65-79	1 904, 17.6	1 033, 17.1	0, 0.0	424, 24.6	35, 5.5	349, 16.7	1 869, 18.4	259, 11.6
	80+	1 616, 15.0	559, 9.2	0, 0.0	162, 9.4	17, 2.7	214, 10.2	1 598, 15.7	181, 8.1
	Region
	Zurich	1 956, 18.1	1 117, 18.5	0, 0.0	335, 19.4	95, 15.0	388, 18.6	1 862, 18.3	393, 17.6
	Espace Mittelland	2 637, 24.4	1 388, 22.9	0, 0.0	371, 21.5	145, 22.8	538, 25.7	2 492, 24.4	480, 21.5
	Lemanic Region	1 750, 16.2	1 238, 20.4	0, 0.0	147, 8.5	214, 33.7	525, 25.1	1 541, 15.1	568, 25.3
	Northwestern Switzerland	1 627, 15.1	757, 12.5	0, 0.0	269, 15.6	14, 2.2	196, 9.4	1 609, 15.8	291, 13.0
	Eastern Switzerland	1 397, 12.9	812, 13.4	0, 0.0	350, 20.3	37, 5.8	205, 9.8	1 359, 13.6	257, 11.5
	Ticino	488, 4.5	278, 4.6	0, 0.0	43, 2.5	47, 7.4	142, 6.8	440, 4.3	93, 4.2
	Central Switzerland	862, 8.0	439, 7.3	0, 0.0	210, 12.2	70, 11.0	86, 4.1	792, 7.8	141, 6.3
	No information about region	79, 0.7	21, 0.3	0, 0.0	0, 0.0	9, 1.4	7, 0.3	69, 0.7	13, 0.6
	Abbreviations: AD, antidepressant; N, number of persons; %, percentage of the corresponding total in the column, PGx, pharmacogenetic dosing guideline not available; nPGx, pharmacogenetic dosing guideline not available
